# Supplementary material for: In vitro formation and extended culture of highly metabolically active and contractile tissues
Source: PLoS One. 2023 Nov 1;18(11):e0293609. doi: 10.1371/journal.pone.0293609 (PMC10619834; doi:10.1371/journal.pone.0293609)
Supplement: S1 Data — (XLSX) [file pone.0293609.s011.xlsx]

## Sheet: DATA_SurfaceTreatmentQuant
FIGURE 4A
COLLAGEN ADHERANCE (DAYS PAST NAÏVE CONTROL)
PEI/GA	PDA
4.25	12
1	5
13.5	23
9	19

## Sheet: DATA_SurfaceAreaQuant
FIGURE 4D
COLLAGEN ADHERANCE (days)
SMOOTH PDMS (-) TGF-BETA	SMOOTH PDMS (+) TGF-BETA	POROUS PDMS (-) TGF-BETA	POROUS PDMS (+) TGF-BETA
11	11	21	19
21	11	21	21
21	11	21	21
21	11	21	21
5	5	21	7
11	5	21	9
11	5	21	9
11	5	21	9
3	3	21	21
3	3	21	21
3	3	21	21
3	3	21	21

## Sheet: DATA_porousPDMSSideFeeding
FIGURE 5B,5C
Nuclear Volume Fraction (A.U)						GLUCOSE CONCENTRATION
SMOOTH PDMS SAMPLES	POROUS PDMS SAMPLES					SMOOTH PDMS SAMPLES	POROUS PDMS SAMPLES
0.00365168	0.0341397				day1	0.904639	0.120679
0.010907	0.0128574				day1	0.273289	0.208023
0.00219563	0.0228392				day1	0.750726	0.168309
0.00302594	0.0139985				day5	0.335349	0.144394
0.00263235					day5	0.498079	0.396373
					day5	0.528107	0.207656

## Sheet: DATA_VBAMnuclearAlignment
FIGURE 7E, 7F
Nuclear Angle (degrees)				Nuclear Aspect Ratio
MWF	B.I.D			MWF	B.I.D
28.2994	29.2893			2.22525	1.76525
21.3571	29.3213			2.02081	1.68015
18.9117	48.6152			2.50927	1.21469
39.3565	34.8617			2.28381	1.13454
16.5399	34.6716			2.28803	1.22989
16.4454	38.798			2.31763	1.19822

## Sheet: DATA_VBAMPhaseRetardation
FIGURE 8K
Phase Retardation (rad/mm)
MWF	B.I.D
4.7942	1.899
3.8151	1.6641

## Sheet: DATA_VBAMAnnularNuclearFraction
FIGURE 9C
	MWF Annular Nuclear Fraction(rad/mm)							B.I.D Annular Nuclear Fraction(rad/mm)
distance from surface (microns)	0-15	15-30	30-45	45-60	60-75		distance from surface (microns)	0-15	15-30	30-45	45-60	60-75
	0.218345	0.23107	0.145842	0.0879303	0.0674831			0.0598732	0.134168	0.202279	0.236885	0.229028
	0.259115	0.376733	0.275322	0.119096	0.0332774			0.0916439	0.142039	0.124191	0.0747946	0.0547973
	0.372124	0.398995	0.290777	0.165318	0.098122			0.000956432	0.00076153	0.000726008	0.000705596	0.000334064
	0.171094	0.21172	0.224044	0.233834	0.245946			4.28569e-06	3.6839e-05	0	0	0
	0.34851	0.394229	0.375927	0.382092	0.397087			2.0945e-05	1.94856e-05	1.94505e-05	2.77832e-06	0
	0.427727	0.443421	0.339209	0.26948	0.242612			0.000505719	5.6207e-06	0	1.39545e-06	1.26232e-06
